# Supplementary material for: The Impact of Nutrient Solution Electrical Conductivity on Leaf Transcriptome Contributing to the Fruit Quality of Cucumber Grown in Coir Cultivation
Source: Int J Mol Sci. 2024 Nov 5;25(22):11864. doi: 10.3390/ijms252211864 (PMC11593475; doi:10.3390/ijms252211864)
Supplement: Supplementary file 1 [file ijms-25-11864-s001.zip]

Archive with 1 entries (1 files):
- ijms-3268003-supplementary.pdf
